# Supplementary material for: Human IFITM3 restricts chikungunya virus and Mayaro virus infection and is susceptible to virus-mediated counteraction
Source: Life Sci Alliance. 2021 Jun 2;4(7):e202000909. doi: 10.26508/lsa.202000909 (PMC8200292; doi:10.26508/lsa.202000909)
Supplement: Supplementary file 1 [file LSA-2020-00909_SdataF1.zip › Fig. 6A/Hela superntant_anti-IFITM3/0000827_04_acq.txt]

#Properties Updated
#Mon Mar 29 13:15:33 CEST 2021
MouseStrain=
Y=0.0
X=0.0
BackgroundSegments=All
CropCenterPt=492, 193
FileVersion=ACQ VERSION 2.0
Quality=lowest
Barcode=
AnimalId=
FlipImage=false
Treatment=
OrganizationName=
Intensities=Auto Auto
CropDimension=507, 387
ConcentrationColumn=Signal
TimeStamp=2020, 11, 11, 11, 20, 34, 260
InstrumentModel=Odyssey CLx
AcqResolution=169um
ImageModifications=Crop Image ID\: 0000827_01, Crop Image ID\: 0000827_02
BackgroundMethod=Median
CropAnnotationColor=BlueYellow
ExRunID=
700_ChannelSettings=500, 17001, 23098, 0, 0, 0, 0
Archived=false
InstrumentName=CLX-2183
InstrumentVersion=1.0.20
Experiment=
Orientation=
LastUsedTextId=0
Height=149.0
ImageName=0000827_04
AnalysisType=None
AcquireTimeZoneId=Europe/Berlin
ProjInfo=
ImageId=0000827_04
InjectTime=
UserInfo=
FocusPosition=0.0
CustomField2=
CustomField1=
CustomField0=
Agent=
FileType=LI-COR Image Studio Acquisition File
InterpolationMethod=Linear
ChannelFileNames=0000827_04_700.TIF, 0000827_04_800.TIF
CellLine=
Width=171.0
TimePoint=1900, 0, 1, 0, 0, 0, 0
ChannelNames=700, 800
NormalizationChannel=
ChannelPreviews=false, false
BackgroundWidth=3
ProjectName=
LastUsedShapeId=0
800_ChannelSettings=500, 9674, 19131, 0, 0, 0, 0
Remarks=
